# Supplementary material for: Induction of Apoptosis via Inactivating PI3K/AKT Pathway in Colorectal Cancer Cells Using Aged Chinese Hakka Stir-Fried Green Tea Extract
Source: Molecules. 2022 Nov 27;27(23):8272. doi: 10.3390/molecules27238272 (PMC9737789; doi:10.3390/molecules27238272)
Supplement: Supplementary file 1 [file molecules-27-08272-s001.zip]

Archive with 1 entries (1 files):
- molecules-2042465-supplementary.pdf
